# Supplementary material for: Probability Score to Predict Spontaneous Conversion to Sinus Rhythm in Patients with Symptomatic Atrial Fibrillation When Less Could Be More?
Source: J Clin Med. 2024 Mar 3;13(5):1470. doi: 10.3390/jcm13051470 (PMC10934271; doi:10.3390/jcm13051470)
Supplement: Supplementary file 1 [file jcm-13-01470-s001.zip]

Archive with 1 entries (1 files):
- jcm-2870174-supplementary.pdf
